# Supplementary material for: Tuesday's Teaching Tips—Evaluation and Feedback: A Spaced Education Strategy for Faculty Development
Source: MedEdPORTAL. 2022 Nov 22;18:11281. doi: 10.15766/mep_2374-8265.11281 (PMC9678823; doi:10.15766/mep_2374-8265.11281)
Supplement: Supplementary file 1 — Evaluation and Feedback Microlecture.m4vEmailed Tips.pptxProgram Announcement.pptxRegistration Form.docxProgram Directions.docxPreparatory Email.docxCertificate of Completion.docxPostmicrolecture Quiz.docxPostprogram Evaluation.docx [file mep_2374-8265.11281-s001.zip]

Archive with 10 entries (10 files):
- A. Evaluation and Feedback Microlecture.m4v
- B. Emailed Tips.pptx
- C. Program Announcement.pptx
- D. Registration Form.docx
- E. Program Directions.docx
- F. Preparatory Email.docx
- G. Certificate of Completion.docx
- H. Postmicrolecture Quiz.docx
- I. Postprogram Evaluation.docx
- Educational_Summary_Report_11281.pdf
